# Supplementary material for: Trust your gut: vagal nerve stimulation in humans improves reinforcement learning
Source: Brain Commun. 2021 Mar 14;3(2):fcab039. doi: 10.1093/braincomms/fcab039 (PMC8066886; doi:10.1093/braincomms/fcab039)
Supplement: fcab039_Supplementary_Data [file fcab039_supplementary_data.zip]

Archive with 2 entries (2 files):
- Supplementary_material.docx
- Review_files.zip
